# Supplementary material for: Epidemiology of Injuries in Professional and Amateur Football Men (Part II)
Source: J Clin Med. 2023 Sep 29;12(19):6293. doi: 10.3390/jcm12196293 (PMC10573283; doi:10.3390/jcm12196293)
Supplement: Supplementary file 1 [file jcm-12-06293-s001.zip]

Archive with 1 entries (1 files):
- jcm-2566704-supplementary.pdf
